# Supplementary material for: Retinoic Acid Signalling Is Activated in the Postischemic Heart and May Influence Remodelling
Source: PLoS One. 2012 Sep 28;7(9):e44740. doi: 10.1371/journal.pone.0044740 (PMC3460971; doi:10.1371/journal.pone.0044740)
Supplement: Table S1 — Primer sequences of the investigated genes. (XLS) [file pone.0044740.s002.xls]

## Sheet: Sheet1
		Genes	Forward primer	Reverse primer	NCBI Reference
		Retinol binding protein 1	GCGCTCGACGTCAACGT	GCCATCCTTGCACGATCTCTT	NM_011254.5
		Cellular retinoic acid binding protein 1	TCACTGCACACAGACACTTCTTGA	GGCGCCAAATGTCAGGATTA	NM_001162475.1
		Cellular retinoic acid binding protein 2	GCGAGCAGAGGCTTCTGAAG	CATTGTCAGGATCAGCTCTCCAT	NM_007759.2
		Aldehyde dehydrogenase 1 A2	GCTCACCAGGGTGTGTTCTTC	CCTCATAGATGGATTCCACAA	NM_009022.4
		Cytochrome P450,26B1	TGCCACCCGCGACAA	GGAACCCTGTAGCAACCAGTGA	NM_175475.2
		Retinoic acid receptor, alpha	CTGGACTGCTCAGTGCCATCT	TGCAGCATGTCCACCTTGTC	NM_001177302.1
		Retinoic acid receptor, beta	GGGTAAATACACCACGAATTCCA	TGTCCCAGAGGCCCAAGTC	NM_011243.1
		Retinoic acid receptor, gama	CCAGGAGACTTTTCCCTCACTCT	GCTGCACCCGGTGATCTG	NM_011244.3
		RPL32	TCGTCAAAAAGAGGACCAAGAAG	CCGCCAGTTTCGCTTAATTT	NM_172086.2
